# Supplementary material for: A Genetically Encoded Isonitrile Lysine for Orthogonal Bioorthogonal Labeling Schemes
Source: Molecules. 2021 Aug 18;26(16):4988. doi: 10.3390/molecules26164988 (PMC8402055; doi:10.3390/molecules26164988)
Supplement: Supplementary file 1 [file molecules-26-04988-s001.zip]

Archive with 1 entries (1 files):
- molecules-1259139-supplementary.pdf
